# Supplementary material for: Metagenomic analysis reveals methanogenic and other archaeal genes in the digestive tract of invasive Japanese beetle larvae and associated soil
Source: Front Microbiol. 2025 Jul 25;16:1609893. doi: 10.3389/fmicb.2025.1609893 (PMC12332493; doi:10.3389/fmicb.2025.1609893)
Supplement: Supplementary file 1 [file Supplementary_file_1.zip]

Archive with 2 entries (2 files):
- Supplementary Tables.xlsx
- Figure S1.pdf
