# Supplementary material for: Metagenomic analysis reveals methanogenic and other archaeal genes in the digestive tract of invasive Japanese beetle larvae and associated soil
Source: Front Microbiol. 2025 Jul 25;16:1609893. doi: 10.3389/fmicb.2025.1609893 (PMC12332493; doi:10.3389/fmicb.2025.1609893)
Supplement: Supplementary file 1 [file Supplementary_file_1.zip › Supplementary Tables.xlsx]

## Sheet: Table S1
Table S1. Number of sequences that were uploaded (raw sequences) to MG-RAST (Keegan et al., 2016), normalized (quality controlled), processed, aligned, and annotated to taxonomy and function according to the RefSeq (O'Leary et al., 2015) and KEGG Orthology (KO) (Kanehisa et al., 2015) databases, respectively.
			Raw sequences	Post-QC				Processed		Alignment		RefSeq hits					KO hits
Comparison	Sample	Metagenome name	Sequences Count	Sequences Count	Mean GC percent			Predicted Protein Features	Predicted rRNA Features	Identified Protein Features	Identified rRNA Features	ALL	Bacteria	Archaea	Eukaryota	Viruses	ALL	Bacteria	Archaea	Eukaryota	Viruses
Host-associated	Midgut_Manipulative	PNJBM3	17247911	14405187	36	±	10	8833120	24954	919308	2117	800138	558583	2671	238626	251	267396	199494	1317	65160	No hits
	Midgut_Manipulative	PNJBM4	22064321	18282146	37	±	11	11457469	32305	1373775	3032	1323256	999950	4159	318617	519	451191	361407	2335	85532	No hits
	Midgut_Manipulative	PNJBM5	20445355	17004569	37	±	10	10674649	31764	1205547	2523	1112285	783950	3115	324950	263	367482	276651	1712	87237	No hits
	Midgut_Field**	PJBM1	18888220	15731062	37	±	10	9503518	29093	1156385	2371	1304764	886702	2178	415426	443	413787	306701	1271	103319	No hits
	Midgut_Field	PJBM2	22905498	19016813	38	±	11	11974129	30965	1742672	3328	2063521	1549360	3579	509966	590	646654	513222	1885	128053	No hits
	Midgut_Field	PJBM3	20695846	17292156	37	±	10	10728156	29396	1288797	2877	1446913	986894	4894	454128	986	456777	337205	2657	114340	No hits
	Average Midgut		2.03745e+07	1.69553e+07	37	±	10.3333	1.05285e+07	29746.2	1.28108e+06	2708	1.34181e+06	960906	3432.67	376952	508.667	433881	332447	1862.83	97273.5
	Hindgut_Manipulative	PNJBH3	19954293	17365709	46	±	11	15086182	54833	5837537	19005	7113126	6860066	194060	55096	3837	2359811	2214247	99911	16856	No hits
	Hindgut_Manipulative	PNJBH4	21133341	18468671	45	±	11	16051167	54263	5882416	19605	6946215	6772783	115701	54119	3553	2274547	2168712	59415	17275	No hits
	Hindgut_Manipulative*	PNJBH5	17809627	15229974	46	±	11	13174612	48608	5029750	17787	19443	19149	178	115	1	5512	5264	90	59	No hits
	Hindgut_Field	PJBH1	20299194	17814228	45	±	10	15459004	48913	5805659	18693	6872259	6712115	103412	53139	3543	2226592	2129509	52430	16553	No hits
	Hindgut_Field	PJBH2	18303839	15850768	46	±	11	13536632	46146	5177947	17423	6327012	6160502	125109	38669	2704	2051068	1950574	63800	12198	No hits
	Hindgut_Field	PJBH3	15573608	13555131	46	±	11	11893829	40906	4606911	16060	5593571	5440403	104873	45778	2494	1807006	1717644	54092	13391	No hits
	Average Hindgut		1.88457e+07	1.63807e+07	45.6667	±	10.8333	1.42002e+07	48944.8	5.39004e+06	18095.5	6.57044e+06	6.38917e+06	128631	49360.2	3226.2	2.1438e+06	2.03614e+06	65929.6	15254.6
Soil	Soil_Uninfested_Manipulative*	NS03	16732784	14508874	64	±	8	13965337	22640	6343088	7885	16044	15858	30	149	7	5494	5425	21	37	No hits
	Soil_Uninfested_Manipulative**	NS04	16089434	13984974	64	±	8	13495245	22132	6195892	7978	7395893	7319074	37233	38826	700	2679738	2637106	20781	14075	No hits
	Soil_Uninfested_Manipulative	NS05	16688366	14434811	64	±	8	13952306	22485	6376165	8224	7554479	7476145	38652	38902	682	2744903	2700824	21583	14391	No hits
	Soil_Uninfested_Field	PSU1	19462826	16960848	64	±	8	16415531	28890	7640246	10605	9128990	9020078	61308	46986	551	3388092	3320386	36039	17799	No hits
	Soil_Uninfested_Field	PSU2	14344841	12350656	64	±	9	12025382	22981	5623004	8524	6887447	6798484	45352	42769	793	2501473	2449368	26452	15057	No hits
	Soil_Uninfested_Field*	PSU3	16787273	14532034	64	±	9	14055870	25291	6543731	9247	15887	15663	58	158	8	106690	5370	28	45	No hits
	Average Uninfested Soil		16684254	1.4462e+07	64	±	8.33333	1.39849e+07	24069.8	6.45369e+06	8743.83	5.16646e+06	5.10755e+06	30438.8	27965	456.833	1.9044e+06	1.85308e+06	17484	10234
	Soil_Infested_Manipulative	NS1016	22999132	19888707	63	±	8	19122240	32121	8755949	11881	10548118	10435941	53610	57487	1000	3847656	3785641	29979	20760	No hits
	Soil_Infested_Manipulative	NS1019	20050912	17507087	63	±	8	16872302	28277	7749834	10307	9341780	9243033	48185	49549	926	3400396	3345722	26623	18220	No hits
	Soil_Infested_Manipulative	NS1020	20120725	17630718	64	±	8	16964495	28229	7791737	10021	9310183	9215924	45401	47974	808	3369422	3317085	25660	17392	No hits
	Soil_Infested_Field	PSI1	21370621	18587529	65	±	8	17925196	31217	8623617	11816	10704647	10598421	45801	58991	1339	3931482	3866856	25709	20439	No hits
	Soil_Infested_Field	PSI2	19189650	16748274	64	±	9	16299518	31106	7786707	12012	9695128	9585686	47556	60720	1069	3514614	3450760	26749	20526	No hits
	Soil_Infested_Field	PSI3	19637548	17078392	64	±	10	16504727	32381	7808145	12022	9647002	9541275	42835	61576	1225	3493694	3433498	24374	20206	No hits
	Average Infested Soil		2.05614e+07	1.79068e+07	63.9231	±	8.41026	17281413	30555.2	8.086e+06	11343.2	9.87448e+06	9.77005e+06	47231.3	56049.5	1061.17	3.59288e+06	3.53326e+06	26515.7	19590.5
	Total		458795165	394229318				335970616	799896	127264819	245343	131168101	126996039	1129950	3012716	28292	46311477	44498671	604913	838920
*Samples were excluded from downstrain analysis due to 2-3 orders of magnitude lower taxonomical and functional annotations.
**Sample depth used for diversity analysis of archaeal microbiota (RefSeq) or potential function (KO) in host associated or soil comparisons.
Citations
O'Leary, N. A., et al. (2015). "Reference sequence (RefSeq) database at NCBI: current status, taxonomic expansion, and functional annotation." Nucleic Acids Research 44(D1): D733-D745.
Kanehisa, M., et al. (2015). "KEGG as a reference resource for gene and protein annotation." Nucleic Acids Research 44(D1): D457-D462.
Keegan, K. P., et al. (2016). MG-RAST, a Metagenomics Service for Analysis of Microbial Community Structure and Function. Microbial Environmental Genomics (MEG). F. Martin and S. Uroz. New York, NY, Springer New York: 207-233.

## Sheet: Table S2
Table S2. Taxonomic affiliation up to the Order level of the archaeome in gut (i.e., midgut, hindgut) from third instar larvae of the Japanese beetle (Popillia japonica Newman) and associated soil.
Domain	Phylum	Class	Order
Archaea	Crenarchaeota	Thermoprotei	Acidilobales
Archaea	Crenarchaeota	Thermoprotei	Desulfurococcales
Archaea	Crenarchaeota	Thermoprotei	Sulfolobales
Archaea	Crenarchaeota	Thermoprotei	Thermoproteales
Archaea	Euryarchaeota	Archaeoglobi	Archaeoglobales
Archaea	Euryarchaeota	Halobacteria	Halobacteriales
Archaea	Euryarchaeota	Methanobacteria	Methanobacteriales
Archaea	Euryarchaeota	Methanococci	Methanococcales
Archaea	Euryarchaeota	Methanomicrobia	Methanocellales
Archaea	Euryarchaeota	Methanomicrobia	Methanomicrobiales
Archaea	Euryarchaeota	Methanomicrobia	Methanosarcinales
Archaea	Euryarchaeota	Thermococci	Thermococcales
Archaea	Euryarchaeota	Thermoplasmata	Thermoplasmatales
Archaea	Euryarchaeota	unclassified (derived from Euryarchaeota)	unclassified (derived from Euryarchaeota)
Archaea	Nanoarchaeota	unclassified (derived from Nanoarchaeota)	unclassified (Nanoarchaeota)
Archaea	Thaumarchaeota	unclassified (derived from Thaumarchaeota)	Cenarchaeales
Archaea	Thaumarchaeota	unclassified (derived from Thaumarchaeota)	Nitrosopumilales

## Sheet: Table S3
Table S3. Functional affiliation at level 2 of the archaeome in gut (i.e., midgut, hindgut) from third instar larvae of the Japanese beetle (Popillia japonica Newman) and associated soil.
Level 1	Level 2
Cellular Processes	Cell Growth And Death
Cellular Processes	Cell Motility
Cellular Processes	Transport And Catabolism
Environmental Information Processing	Membrane Transport
Environmental Information Processing	Signal Transduction
Genetic Information Processing	Folding, Sorting And Degradation
Genetic Information Processing	Replication And Repair
Genetic Information Processing	Transcription
Genetic Information Processing	Translation
Human Diseases	Endocrine And Metabolic Diseases
Human Diseases	Infectious Diseases
Metabolism	Amino Acid Metabolism
Metabolism	Biosynthesis Of Other Secondary Metabolites
Metabolism	Carbohydrate Metabolism
Metabolism	Energy Metabolism
Metabolism	Glycan Biosynthesis And Metabolism
Metabolism	Lipid Metabolism
Metabolism	Metabolism Of Cofactors And Vitamins
Metabolism	Metabolism Of Other Amino Acids
Metabolism	Metabolism Of Terpenoids And Polyketides
Metabolism	Nucleotide Metabolism
Metabolism	Xenobiotics Biodegradation And Metabolism

## Sheet: Table S4. RA JB gut
Table S4. Differentially abundant (A) taxa at the genus level, and (B) potential function at the KO level, between Japanese beetle Popillia japonica Newman (JB) third instar larvae midgut and hindgut. Logarithmic scale (base 2) fold change (log2FC) and adjusted p-value (FDR) for the differential abundance analysis (FDR<0.005, 95% confidence intervals) based on DESeq2 (Love et al., 2014), as well …
A	Manipulative									Field
	#KOs	log2FC		FDR		Relative abundance				#KOs	log2FC		FDR		Relative abundance
						Midgut		Hindgut							Midgut		Hindgut
Midgut vs. Hindgut		Min	Max	Min	Max	Average	SD	Average	SD		Min	Max	Min	Max	Average	SD	Average	SD
Biased to JB midgut	19	-3.0497	-1.1027	3.0607e-46	0.000986	1.47372	0.210961	0.109171	0.0312702	21	-3.2156	-0.71182	3.3021e-64	0.0022856	1.12438	0.55733	0.115542	0.0202333
Crenarchaeota	6	-2.4062	-1.1027	1.6407e-13	0.000986	1.15351	0.247535	0.11565	0.0320143	8	-3.2156	-0.71182	1.3863e-10	0.00054516	0.851427	0.413426	0.120226	0.0149573
Thermoprotei	6	-2.4062	-1.1027	1.6407e-13	0.000986	1.15351	0.247535	0.11565	0.0320143	8	-3.2156	-0.71182	1.3863e-10	0.00054516	0.851427	0.413426	0.120226	0.0149573
Desulfurococcales	2	-1.6466	-1.1027	3.3891e-06	0.000986	0.877791	0.339736	0.0835865	0.0260222	2	-1.3772	-1.3657	1.8396e-05	0.0002596	0.638144	0.410501	0.0695263	0.0121095
Desulfurococcaceae	1	-1.6466	-1.6466	3.3891e-06	3.3891e-06	1.0791	0.437461	0.0887266	0.0321983	1	-1.3772	-1.3772	1.8396e-05	1.8396e-05	0.736943	0.469799	0.0795262	0.00908277
Aeropyrum	1	-1.6466	-1.6466	3.3891e-06	3.3891e-06	1.0791	0.437461	0.0887266	0.0321983	1	-1.3772	-1.3772	1.8396e-05	1.8396e-05	0.736943	0.469799	0.0795262	0.00908277
Pyrodictiaceae	1	-1.1027	-1.1027	0.000986	0.000986	0.676481	0.242011	0.0784464	0.0198461	1	-1.3657	-1.3657	0.0002596	0.0002596	0.539344	0.351204	0.0595265	0.0151361
Hyperthermus	1	-1.1027	-1.1027	0.000986	0.000986	0.676481	0.242011	0.0784464	0.0198461	1	-1.3657	-1.3657	0.0002596	0.0002596	0.539344	0.351204	0.0595265	0.0151361
Sulfolobales	2	-2.4062	-1.1176	1.6407e-13	1.1178e-06	1.77484	0.213008	0.177483	0.0392971	2	-1.6671	-0.71182	1.1002e-06	7.5202e-05	1.36265	0.580493	0.233872	0.0286135
Sulfolobaceae	2	-2.4062	-1.1176	1.6407e-13	1.1178e-06	1.77484	0.213008	0.177483	0.0392971	2	-1.6671	-0.71182	1.1002e-06	7.5202e-05	1.36265	0.580493	0.233872	0.0286135
Metallosphaera	1	-2.4062	-2.4062	1.6407e-13	1.6407e-13	0.757508	0.115112	0.0362104	0.011128	1	-1.6671	-1.6671	7.5202e-05	7.5202e-05	0.428724	0.194588	0.0412432	0.0165333
Sulfolobus	1	-1.1176	-1.1176	1.1178e-06	1.1178e-06	2.79218	0.310905	0.318756	0.0674662	1	-0.71182	-0.71182	1.1002e-06	1.1002e-06	2.29658	0.966397	0.426501	0.0406938
Thermoproteales	2	-1.6895	-1.1664	5.759e-05	0.00059217	0.807892	0.189861	0.0858802	0.0307235	4	-3.2156	-0.83781	1.3863e-10	0.00054516	0.702458	0.331354	0.0887533	0.00955318
Thermofilaceae										1	-0.83781	-0.83781	0.00054516	0.00054516	0.909475	0.36921	0.153444	0.0121693
Thermofilum										1	-0.83781	-0.83781	0.00054516	0.00054516	0.909475	0.36921	0.153444	0.0121693
Thermoproteaceae	2	-1.6895	-1.1664	5.759e-05	0.00059217	0.807892	0.189861	0.0858802	0.0307235	3	-3.2156	-1.0155	1.3863e-10	1.4274e-05	0.633452	0.318736	0.0671897	0.00868115
Pyrobaculum	1	-1.1664	-1.1664	5.759e-05	5.759e-05	1.3332	0.238714	0.150285	0.0514815	1	-1.0155	-1.0155	1.3591e-05	1.3591e-05	1.17679	0.620747	0.168998	0.0152372
Thermoproteus										1	-3.2156	-3.2156	1.3863e-10	1.3863e-10	0.4357	0.199315	0.0145973	0.0101048
Vulcanisaeta	1	-1.6895	-1.6895	0.00059217	0.00059217	0.282581	0.141009	0.0214752	0.00996544	1	-2.246	-2.246	1.4274e-05	1.4274e-05	0.287868	0.136145	0.0179736	0.000701457
Euryarchaeota	11	-2.1241	-1.1916	3.1856e-15	0.0001512	1.29652	0.202373	0.106464	0.0307824	11	-2.0281	-0.789	2.2655e-34	0.0022856	1.18015	0.616159	0.115447	0.0232082
Halobacteria	11	-2.1241	-1.1916	3.1856e-15	0.0001512	1.29652	0.202373	0.106464	0.0307824	11	-2.0281	-0.789	2.2655e-34	0.0022856	1.18015	0.616159	0.115447	0.0232082
Halobacteriales	11	-2.1241	-1.1916	3.1856e-15	0.0001512	1.29652	0.202373	0.106464	0.0307824	11	-2.0281	-0.789	2.2655e-34	0.0022856	1.18015	0.616159	0.115447	0.0232082
Halobacteriaceae	11	-2.1241	-1.1916	3.1856e-15	0.0001512	1.29652	0.202373	0.106464	0.0307824	11	-2.0281	-0.789	2.2655e-34	0.0022856	1.18015	0.616159	0.115447	0.0232082
Halalkalicoccus	1	-1.542	-1.542	5.9447e-07	5.9447e-07	1.24248	0.243113	0.102898	0.0121577	1	-1.7071	-1.7071	5.5585e-11	5.5585e-11	1.04123	0.548929	0.0937477	0.0199969
Haloarcula	1	-1.8469	-1.8469	9.4303e-15	9.4303e-15	2.49823	0.339139	0.172152	0.0437814	1	-2.0281	-2.0281	2.2655e-34	2.2655e-34	2.22096	1.02893	0.164813	0.0339883
Halobacterium	1	-1.5645	-1.5645	8.5566e-08	8.5566e-08	1.11669	0.0519224	0.096414	0.0408836	1	-1.8647	-1.8647	9.3658e-14	9.3658e-14	1.13415	0.488189	0.0960073	0.0284429
Haloferax	1	-1.1916	-1.1916	4.5923e-05	4.5923e-05	1.23713	0.273681	0.131869	0.0225222	1	-1.4793	-1.4793	4.7543e-08	4.7543e-08	1.17515	0.677301	0.123072	0.0457757
Halogeometricum	1	-1.6366	-1.6366	1.5469e-08	1.5469e-08	1.28775	0.198468	0.104933	0.0361699	1	-0.789	-0.789	0.0022856	0.0022856	0.857821	0.531796	0.142038	0.0178439
Halomicrobium	1	-1.4636	-1.4636	2.3338e-06	2.3338e-06	0.97237	0.105734	0.0903884	0.0432935	1	-1.3365	-1.3365	1.7044e-06	1.7044e-06	0.862741	0.337294	0.102755	0.0183169
Haloquadratum	1	-1.5252	-1.5252	9.8171e-07	9.8171e-07	0.968856	0.247537	0.081879	0.0137694	1	-1.7017	-1.7017	3.3063e-08	3.3063e-08	1.10987	0.854507	0.0927472	0.0170139
Halorubrum	1	-1.3857	-1.3857	1.4538e-05	1.4538e-05	0.66393	0.0717657	0.0641433	0.0192947	1	-2.0149	-2.0149	1.1559e-11	1.1559e-11	0.771734	0.238307	0.061141	0.0136238
Haloterrigena	1	-1.6123	-1.6123	3.8519e-08	3.8519e-08	1.91352	0.236421	0.160856	0.0780906	1	-1.3319	-1.3319	1.1523e-12	1.1523e-12	1.69114	0.814935	0.199485	0.0135631
Natrialba	1	-1.3067	-1.3067	0.0001512	0.0001512	0.71556	0.252115	0.0732688	0.0161677	1	-1.5794	-1.5794	6.9189e-07	6.9189e-07	0.877591	0.467301	0.086476	0.0219496
Natronomonas	1	-2.1241	-2.1241	3.1856e-15	3.1856e-15	1.64521	0.20621	0.092301	0.0124758	1	-1.7374	-1.7374	5.6948e-13	5.6948e-13	1.23932	0.790253	0.10764	0.0247749
Thaumarchaeota	2	-3.0497	-2.981	3.0607e-46	4.5513e-31	3.40897	0.148473	0.104621	0.0317212	2	-2.6978	-2.2657	3.3021e-64	2.963e-13	1.90944	0.80939	0.0973221	0.0249751
unclassified (derived from Thaumarchaeota)	2	-3.0497	-2.981	3.0607e-46	4.5513e-31	3.40897	0.148473	0.104621	0.0317212	2	-2.6978	-2.2657	3.3021e-64	2.963e-13	1.90944	0.80939	0.0973221	0.0249751
Cenarchaeales	1	-2.981	-2.981	4.5513e-31	4.5513e-31	2.01333	0.109883	0.0633621	0.0167325	1	-2.2657	-2.2657	2.963e-13	2.963e-13	0.933107	0.408045	0.0588189	0.0219467
Cenarchaeaceae	1	-2.981	-2.981	4.5513e-31	4.5513e-31	2.01333	0.109883	0.0633621	0.0167325	1	-2.2657	-2.2657	2.963e-13	2.963e-13	0.933107	0.408045	0.0588189	0.0219467
Cenarchaeum	1	-2.981	-2.981	4.5513e-31	4.5513e-31	2.01333	0.109883	0.0633621	0.0167325	1	-2.2657	-2.2657	2.963e-13	2.963e-13	0.933107	0.408045	0.0588189	0.0219467
Nitrosopumilales	1	-3.0497	-3.0497	3.0607e-46	3.0607e-46	4.80461	0.187063	0.145881	0.0467099	1	-2.6978	-2.6978	3.3021e-64	3.3021e-64	2.88577	1.21074	0.135825	0.0280036
Nitrosopumilaceae	1	-3.0497	-3.0497	3.0607e-46	3.0607e-46	4.80461	0.187063	0.145881	0.0467099	1	-2.6978	-2.6978	3.3021e-64	3.3021e-64	2.88577	1.21074	0.135825	0.0280036
Nitrosopumilus	1	-3.0497	-3.0497	3.0607e-46	3.0607e-46	4.80461	0.187063	0.145881	0.0467099	1	-2.6978	-2.6978	3.3021e-64	3.3021e-64	2.88577	1.21074	0.135825	0.0280036
Biased to JB hindgut	8	2.2621	4.6856	9.4423e-64	1.3541e-12	2.27271	0.626165	9.25479	1.95516	7	1.6249	3.2825	1.7431e-35	0.00054122	1.577	0.638082	2.90823	0.28064
Euryarchaeota	8	2.2621	4.6856	9.4423e-64	1.3541e-12	2.27271	0.626165	9.25479	1.95516	7	1.6249	3.2825	1.7431e-35	0.00054122	1.577	0.638082	2.90823	0.28064
Methanobacteria	4	3.5975	4.6856	1.2633e-31	4.4645e-21	3.08125	0.864753	15.295	2.92705	1	2.2561	2.2561	9.8168e-07	9.8168e-07	1.51049	0.729112	2.77179	0.0591639
Methanobacteriales	4	3.5975	4.6856	1.2633e-31	4.4645e-21	3.08125	0.864753	15.295	2.92705	1	2.2561	2.2561	9.8168e-07	9.8168e-07	1.51049	0.729112	2.77179	0.0591639
Methanobacteriaceae	3	3.5975	4.6856	1.2633e-31	1.0391e-22	3.89714	1.07675	19.6795	3.81602	1	2.2561	2.2561	9.8168e-07	9.8168e-07	1.51049	0.729112	2.77179	0.0591639
Methanobrevibacter	1	4.6856	4.6856	1.2633e-31	1.2633e-31	6.26543	1.80546	37.8837	8.12556
Methanosphaera	1	3.5975	3.5975	1.0391e-22	1.0391e-22	0.979294	0.347546	2.88178	0.060202	1	2.2561	2.2561	9.8168e-07	9.8168e-07	1.51049	0.729112	2.77179	0.0591639
Methanothermobacter	1	4.1264	4.1264	7.9066e-30	7.9066e-30	4.44671	1.07725	18.2729	3.26228
Methanothermaceae	1	3.8136	3.8136	4.4645e-21	4.4645e-21	0.633554	0.228753	2.1416	0.260171
Methanothermus	1	3.8136	3.8136	4.4645e-21	4.4645e-21	0.633554	0.228753	2.1416	0.260171
Methanococci	1	2.8422	2.8422	3.6319e-18	3.6319e-18	2.90141	1.14648	5.11674	1.23927	2	1.6249	1.91	3.4701e-09	0.00054122	2.91529	1.04142	3.88531	0.226374
Methanococcales	1	2.8422	2.8422	3.6319e-18	3.6319e-18	2.90141	1.14648	5.11674	1.23927	2	1.6249	1.91	3.4701e-09	0.00054122	2.91529	1.04142	3.88531	0.226374
Methanocaldococcaceae										1	1.6249	1.6249	3.4701e-09	3.4701e-09	1.85764	0.0987621	1.96809	0.0651629
Methanocaldococcus										1	1.6249	1.6249	3.4701e-09	3.4701e-09	1.85764	0.0987621	1.96809	0.0651629
Methanococcaceae	1	2.8422	2.8422	3.6319e-18	3.6319e-18	2.90141	1.14648	5.11674	1.23927	1	1.91	1.91	0.00054122	0.00054122	3.97294	1.98407	5.80254	0.387586
Methanococcus	1	2.8422	2.8422	3.6319e-18	3.6319e-18	2.90141	1.14648	5.11674	1.23927	1	1.91	1.91	0.00054122	0.00054122	3.97294	1.98407	5.80254	0.387586
Methanomicrobia	2	2.2621	4.1426	9.4423e-64	8.3773e-17	1.25796	0.16474	3.58315	1.23301	3	1.7273	3.2825	1.7431e-35	6.9189e-07	1.09056	0.49284	3.03126	0.456601
Methanomicrobiales	2	2.2621	4.1426	9.4423e-64	8.3773e-17	1.25796	0.16474	3.58315	1.23301	2	2.6025	3.2825	1.7431e-35	6.5581e-12	1.49691	0.680192	4.40262	0.6528
Methanocorpusculaceae	1	4.1426	4.1426	9.4423e-64	9.4423e-64	1.27808	0.149859	5.64915	1.87853	1	3.2825	3.2825	6.5581e-12	6.5581e-12	2.03188	1.09353	6.91817	1.07239
Methanocorpusculum	1	4.1426	4.1426	9.4423e-64	9.4423e-64	1.27808	0.149859	5.64915	1.87853	1	3.2825	3.2825	6.5581e-12	6.5581e-12	2.03188	1.09353	6.91817	1.07239
Methanomicrobiaceae	1	2.2621	2.2621	8.3773e-17	8.3773e-17	1.23783	0.179622	1.51714	0.587497	1	2.6025	2.6025	1.7431e-35	1.7431e-35	0.96195	0.266857	1.88708	0.233209
Methanoplanus	1	2.2621	2.2621	8.3773e-17	8.3773e-17	1.23783	0.179622	1.51714	0.587497	1	2.6025	2.6025	1.7431e-35	1.7431e-35	0.96195	0.266857	1.88708	0.233209
Methanosarcinia										1	1.7273	1.7273	6.9189e-07	6.9189e-07	0.304404	0.153893	0.288537	0.0642036
Methanosarcinales										1	1.7273	1.7273	6.9189e-07	6.9189e-07	0.304404	0.153893	0.288537	0.0642036
Methanosarcinaceae										1	1.7273	1.7273	6.9189e-07	6.9189e-07	0.304404	0.153893	0.288537	0.0642036
Methanohalobium										1	1.7273	1.7273	6.9189e-07	6.9189e-07	0.304404	0.153893	0.288537	0.0642036
unclassified (derived from Euryarchaeota)	1	2.3818	2.3818	1.3541e-12	1.3541e-12	0.439378	0.0743493	0.575343	0.227742	1	2.4673	2.4673	9.9251e-23	9.9251e-23	0.426221	0.176111	0.72139	0.0827646
unclassified (derived from Euryarchaeota)	1	2.3818	2.3818	1.3541e-12	1.3541e-12	0.439378	0.0743493	0.575343	0.227742	1	2.4673	2.4673	9.9251e-23	9.9251e-23	0.426221	0.176111	0.72139	0.0827646
unclassified (derived from Euryarchaeota)	1	2.3818	2.3818	1.3541e-12	1.3541e-12	0.439378	0.0743493	0.575343	0.227742	1	2.4673	2.4673	9.9251e-23	9.9251e-23	0.426221	0.176111	0.72139	0.0827646
Aciduliprofundum	1	2.3818	2.3818	1.3541e-12	1.3541e-12	0.439378	0.0743493	0.575343	0.227742	1	2.4673	2.4673	9.9251e-23	9.9251e-23	0.426221	0.176111	0.72139	0.0827646
Total	27	-3.0497	4.6856	9.4423e-64	0.000986	1.71046	0.333985	2.81898	0.601311	28	-3.2156	3.2825	3.3021e-64	0.0022856	1.23754	0.577518	0.813713	0.085335
B	Both experimental conditions
	#KOs	log2FC		FDR		Relative abundance
						Midgut		Hindgut
Midgut vs. Hindgut		Min	Max	Min	Max	Average	SD	Average	SD
Biased to JB midgut	24	0.52458	6.0981	5.4e-132	0.0022863	1.55392	0.362721	0.432046	0.0408316
Cellular Processes	2	0.90575	1.5507	0.00026401	0.00058931	0.547507	0.142072	0.193917	0.0356926
Cell motility	1	1.5507	1.5507	0.00058931	0.00058931	0.389388	0.192754	0.105542	0.0374632
02030 Bacterial chemotaxis [PATH:ko02030]	1	1.5507	1.5507	0.00058931	0.00058931	0.389388	0.192754	0.105542	0.0374632
Transport and catabolism	1	0.90575	0.90575	0.00026401	0.00026401	0.705627	0.0913894	0.282291	0.033922
04146 Peroxisome [PATH:ko04146]	1	0.90575	0.90575	0.00026401	0.00026401	0.705627	0.0913894	0.282291	0.033922
Environmental Information Processing	3	0.52458	1.7154	1.39e-31	0.00031681	5.12613	0.919454	1.71253	0.0970287
Membrane transport	1	1.2732	1.2732	1.39e-31	1.39e-31	11.6139	1.73231	3.65503	0.188684
02010 ABC transporters [PATH:ko02010]	1	1.2732	1.2732	1.39e-31	1.39e-31	11.6139	1.73231	3.65503	0.188684
Signal transduction	2	0.52458	1.7154	1.2e-21	0.00031681	1.88222	0.513027	0.741285	0.051201
02020 Two-component system [PATH:ko02020]	1	0.52458	0.52458	0.00031681	0.00031681	2.09493	0.506124	1.10997	0.0749172
04066 HIF-1 signaling pathway [PATH:ko04066]	1	1.7154	1.7154	1.2e-21	1.2e-21	1.66952	0.519931	0.372601	0.0274848
Genetic Information Processing
Folding, sorting and degradation
04141 Protein processing in endoplasmic reticulum [PATH:ko04141]
Human Diseases	3	1.1738	5.2953	8.02e-35	0.0022863	0.672475	0.292334	0.0938537	0.0204182
Cancers	1	5.2953	5.2953	6.29e-15	6.29e-15	0.343898	0.227534	0.00676708	0.00515739
05200 Pathways in cancer [PATH:ko05200]	1	5.2953	5.2953	6.29e-15	6.29e-15	0.343898	0.227534	0.00676708	0.00515739
Endocrine and metabolic diseases	1	4.3099	4.3099	8.02e-35	8.02e-35	0.984569	0.265276	0.0371117	0.0127993
04940 Type I diabetes mellitus [PATH:ko04940]	1	4.3099	4.3099	8.02e-35	8.02e-35	0.984569	0.265276	0.0371117	0.0127993
Infectious diseases	1	1.1738	1.1738	0.0022863	0.0022863	0.688959	0.384191	0.237682	0.0432979
05134 Legionellosis [PATH:ko05134]	1	1.1738	1.1738	0.0022863	0.0022863	0.688959	0.384191	0.237682	0.0432979
Metabolism	16	0.55787	6.0981	5.4e-132	0.00040422	1.1752	0.299112	0.285132	0.0347645
Amino acid metabolism	3	0.87476	2.3522	1.24e-67	9.17e-05	2.9875	0.562697	0.690584	0.0730274
00280 Valine, leucine and isoleucine degradation [PATH:ko00280]	1	2.3522	2.3522	1.24e-67	1.24e-67	5.93819	0.575549	0.877139	0.0832365
00310 Lysine degradation [PATH:ko00310]	1	1.368	1.368	9.17e-05	9.17e-05	0.432782	0.273775	0.13601	0.0276095
00330 Arginine and proline metabolism [PATH:ko00330]	1	0.87476	0.87476	7.81e-05	7.81e-05	2.59153	0.838767	1.0586	0.108236
Biosynthesis of other secondary metabolites	1	0.55787	0.55787	0.00040422	0.00040422	2.57653	0.428001	1.34538	0.1538
00521 Streptomycin biosynthesis [PATH:ko00521]	1	0.55787	0.55787	0.00040422	0.00040422	2.57653	0.428001	1.34538	0.1538
Carbohydrate metabolism	3	1.0276	4.3057	5.78e-07	5.06e-05	0.688508	0.174659	0.233986	0.0385441
00040 Pentose and glucuronate interconversions [PATH:ko00040]	1	1.2359	1.2359	5.06e-05	5.06e-05	0.543132	0.209088	0.172091	0.0284758
00051 Fructose and mannose metabolism [PATH:ko00051]	1	1.0276	1.0276	5.78e-07	5.78e-07	1.40798	0.226679	0.525805	0.0845145
00650 Butanoate metabolism [PATH:ko00650]	1	4.3057	4.3057	8.49e-07	8.49e-07	0.114408	0.0882085	0.00406023	0.00264194
Energy metabolism	1	3.6002	3.6002	2.43e-06	2.43e-06	0.178889	0.144301	0.0107282	0.00566645
00920 Sulfur metabolism [PATH:ko00920]	1	3.6002	3.6002	2.43e-06	2.43e-06	0.178889	0.144301	0.0107282	0.00566645
Glycan biosynthesis and metabolism	1	2.1988	2.1988	4.34e-10	4.34e-10	0.614615	0.303214	0.0970931	0.0116171
00510 N-Glycan biosynthesis [PATH:ko00510]	1	2.1988	2.1988	4.34e-10	4.34e-10	0.614615	0.303214	0.0970931	0.0116171
Lipid metabolism	1	5.0318	5.0318	5.4e-132	5.4e-132	2.18982	0.511813	0.0513487	0.01032
00140 Steroid hormone biosynthesis [PATH:ko00140]	1	5.0318	5.0318	5.4e-132	5.4e-132	2.18982	0.511813	0.0513487	0.01032
Metabolism of cofactors and vitamins	1	1.9276	1.9276	6.14e-16	6.14e-16	1.33626	0.431854	0.268475	0.0225784
00130 Ubiquinone and other terpenoid-quinone biosynthesis [PATH:ko00130]	1	1.9276	1.9276	6.14e-16	6.14e-16	1.33626	0.431854	0.268475	0.0225784
Metabolism of other amino acids	1	6.0981	6.0981	4e-05	4e-05	0.283056	0.369295	0.00292004	0.00461121
00480 Glutathione metabolism [PATH:ko00480]	1	6.0981	6.0981	4e-05	4e-05	0.283056	0.369295	0.00292004	0.00461121
Metabolism of terpenoids and polyketides	2	5.2037	6.0057	1.2e-13	8.43e-05	0.209395	0.125035	0.00396557	0.00467904
00281 Geraniol degradation [PATH:ko00281]	1	5.2037	5.2037	1.2e-13	1.2e-13	0.30033	0.148427	0.00640529	0.00594619
01053 Biosynthesis of siderophore group nonribosomal peptides [PATH:ko01053]	1	6.0057	6.0057	8.43e-05	8.43e-05	0.11846	0.101644	0.00152584	0.00341189
Xenobiotics biodegradation and metabolism	2	4.3544	5.768	1.28e-06	4.57e-06	0.0886291	0.0675891	0.00225968	0.00178317
00633 Nitrotoluene degradation [PATH:ko00633]	1	4.3544	4.3544	4.57e-06	4.57e-06	0.0849441	0.0619693	0.0033678	0.00251369
00983 Drug metabolism - other enzymes [PATH:ko00983]	1	5.768	5.768	1.28e-06	1.28e-06	0.0923141	0.0732088	0.00115156	0.00105264
Biased to JB hindgut	26	-4.4388	-0.67812	3.22e-48	0.004488	1.20348	0.333726	2.39188	0.288791
Cellular Processes	1	-2.0236	-2.0236	2.3e-05	2.3e-05	0.128071	0.0377914	0.398856	0.0187259
Cell growth and death	1	-2.0236	-2.0236	2.3e-05	2.3e-05	0.128071	0.0377914	0.398856	0.0187259
04112 Cell cycle - Caulobacter [PATH:ko04112]	1	-2.0236	-2.0236	2.3e-05	2.3e-05	0.128071	0.0377914	0.398856	0.0187259
Genetic Information Processing	10	-4.4388	-0.95491	4.15e-18	0.0039401	0.874524	0.260424	1.80634	0.250723
Folding, sorting and degradation	3	-1.9026	-0.97928	7.33e-11	0.00024304	0.80437	0.16339	1.49283	0.202266
03018 RNA degradation [PATH:ko03018]	1	-0.97928	-0.97928	3.83e-09	3.83e-09	1.30684	0.149324	1.93956	0.145018
03050 Proteasome [PATH:ko03050]	1	-1.9026	-1.9026	0.00024304	0.00024304	0.13959	0.110759	0.39545	0.0815833
04122 Sulfur relay system [PATH:ko04122]	1	-1.5221	-1.5221	7.33e-11	7.33e-11	0.966684	0.230089	2.1435	0.380196
Replication and repair	2	-1.3674	-0.95491	4.83e-09	0.00036499	0.933804	0.323063	1.40215	0.135273
03030 DNA replication [PATH:ko03030]	1	-1.3674	-1.3674	0.00036499	0.00036499	0.306789	0.170621	0.576929	0.0942594
03420 Nucleotide excision repair [PATH:ko03420]	1	-0.95491	-0.95491	4.83e-09	4.83e-09	1.56082	0.475505	2.22738	0.176286
Translation	5	-4.4388	-1.3246	4.15e-18	0.0039401	0.892906	0.293588	2.15611	0.325978
00970 Aminoacyl-tRNA biosynthesis [PATH:ko00970]	1	-1.3246	-1.3246	1.61e-09	1.61e-09	3.37125	0.940373	6.42072	0.768047
03008 Ribosome biogenesis in eukaryotes [PATH:ko03008]	1	-3.216	-3.216	0.0039401	0.0039401	0	0	0.0778101	0.0285239
03010 Ribosome [PATH:ko03010]	1	-2.428	-2.428	4.15e-18	4.15e-18	0.76601	0.230156	3.11146	0.61666
03013 RNA transport [PATH:ko03013]	1	-1.8493	-1.8493	4.57e-06	4.57e-06	0.315585	0.271287	0.900504	0.174809
03015 mRNA surveillance pathway [PATH:ko03015]	1	-4.4388	-4.4388	8.81e-06	8.81e-06	0.0116822	0.0261223	0.270048	0.0418478
Metabolism	15	-2.7904	-0.67812	3.22e-48	0.004488	1.49447	0.402323	2.91511	0.332175
Amino acid metabolism	3	-1.3619	-0.70419	3.83e-09	1.02e-05	1.35745	0.430681	2.00327	0.212299
00300 Lysine biosynthesis [PATH:ko00300]	1	-0.70419	-0.70419	1.02e-05	1.02e-05	1.70614	0.470969	2.10193	0.186198
00360 Phenylalanine metabolism [PATH:ko00360]	1	-1.3619	-1.3619	7.32e-08	7.32e-08	0.963444	0.368976	1.87273	0.35391
00400 Phenylalanine, tyrosine and tryptophan biosynthesis [PATH:ko00400]	1	-0.90561	-0.90561	3.83e-09	3.83e-09	1.40276	0.452099	2.03514	0.0967882
Carbohydrate metabolism	3	-1.6065	-0.67812	7.46e-22	0.00030361	2.72056	0.728531	4.44603	0.552503
00010 Glycolysis / Gluconeogenesis [PATH:ko00010]	1	-1.6065	-1.6065	7.46e-22	7.46e-22	3.08067	1.09788	7.08341	0.935075
00020 Citrate cycle (TCA cycle) [PATH:ko00020]	1	-0.67812	-0.67812	1.05e-06	1.05e-06	4.41912	0.954585	5.30319	0.585208
00030 Pentose phosphate pathway [PATH:ko00030]	1	-0.95172	-0.95172	0.00030361	0.00030361	0.661891	0.133125	0.951484	0.137227
00520 Amino sugar and nucleotide sugar metabolism [PATH:ko00520]
00620 Pyruvate metabolism [PATH:ko00620]
Energy metabolism	3	-2.7904	-0.83283	8.26e-30	0.004488	1.32965	0.400299	4.10815	0.604376
00190 Oxidative phosphorylation [PATH:ko00190]	1	-0.83283	-0.83283	1.21e-07	1.21e-07	2.23289	0.468642	3.04009	0.334748
00680 Methane metabolism [PATH:ko00680]	1	-2.7904	-2.7904	8.26e-30	8.26e-30	1.67707	0.654836	9.00461	1.31171
00910 Nitrogen metabolism [PATH:ko00910]	1	-2.3757	-2.3757	0.004488	0.004488	0.078974	0.0774187	0.279759	0.166673
Metabolism of cofactors and vitamins	3	-1.619	-0.75684	1.05e-06	0.00032871	0.770482	0.160199	1.15591	0.117763
00740 Riboflavin metabolism [PATH:ko00740]	1	-1.591	-1.591	0.00032871	0.00032871	0.187159	0.184468	0.403882	0.0300549
00760 Nicotinate and nicotinamide metabolism [PATH:ko00760]	1	-1.619	-1.619	1.05e-06	1.05e-06	0.367631	0.0934976	0.846319	0.133062
00860 Porphyrin and chlorophyll metabolism [PATH:ko00860]	1	-0.75684	-0.75684	1.02e-05	1.02e-05	1.75666	0.202632	2.21752	0.190173
Metabolism of terpenoids and polyketides	1	-1.184	-1.184	5.47e-05	5.47e-05	0.45886	0.131241	0.803808	0.0921182
00900 Terpenoid backbone biosynthesis [PATH:ko00900]	1	-1.184	-1.184	5.47e-05	5.47e-05	0.45886	0.131241	0.803808	0.0921182
Nucleotide metabolism	2	-1.7185	-1.0717	3.22e-48	1.77e-07	1.71192	0.372235	3.8914	0.214839
00230 Purine metabolism [PATH:ko00230]	1	-1.7185	-1.7185	3.22e-48	3.22e-48	2.4227	0.318428	6.09976	0.269964
00240 Pyrimidine metabolism [PATH:ko00240]	1	-1.0717	-1.0717	1.77e-07	1.77e-07	1.00115	0.426041	1.68304	0.159713
Total	50

## Sheet: Table S5_JB gut_methane
	Table S5. Relative abundance (%) of (A) methanogenic taxa at the genus level, (B) methanogenic potential function at the function level, and (C) relative contribution per module (%) of the methanogenic pathways, in the Japanese beetle Popillia japonica Newman (JB) third instar larvae midgut and hindgut, by experimental condition (i.e., manipulative or field experiment). Differentially abundant ta…
	A			Manipulative							Field
				Midgut			Hindgut				Midgut			Hindgut
	Order	Family	Genus	Aver.	±	SD	Aver.	±	SD		Aver.	±	SD	Aver.	±	SD
	Methanobacteriales	Methanobacteriaceae	Methanobrevibacter	6.26543	±	1.80546	37.8837	±	8.12556	*	3.85531	±	0.196836	34.1895	±	3.23756
			Methanosphaera	0.979294	±	0.347546	2.88178	±	0.060202	*	1.09083	±	0.080634	2.77179	±	0.0591639	*
			Methanothermobacter	4.44671	±	1.07725	18.2729	±	3.26228	*	4.03096	±	0.208157	16.5816	±	1.68016
		Methanothermaceae	Methanothermus	0.633554	±	0.228753	2.1416	±	0.260171	*	0.512979	±	0.0537197	1.98114	±	0.138123
	Methanocellales	Methanocellaceae	Methanocella	1.56955	±	0.214169	0.588574	±	0.211474		1.62774	±	0.0293635	0.681379	±	0.162797
	Methanococcales	Methanocaldococcaceae	Methanocaldococcus	1.90714	±	0.210132	1.88391	±	0.0859278		1.83632	±	0.129537	1.96809	±	0.0651629	*
		Methanococcaceae	Methanococcus	2.90141	±	1.14648	5.11674	±	1.23927	*	2.96595	±	1.3375	5.80254	±	0.387586	*
			Methanothermococcus	0.100694	±	0.0612095	0.0937215	±	0.0312459		0.0928088	±	0.0663196	0.0905762	±	0.0129912
	Methanomicrobiales	Methanocorpusculaceae	Methanocorpusculum	1.27808	±	0.149859	5.64915	±	1.87853	*	2.09767	±	1.53806	6.91817	±	1.07239	*
		Methanomicrobiaceae	Methanoculleus	2.45163	±	0.420142	0.894952	±	0.368562		2.2185	±	0.734959	1.06752	±	0.111192
			Methanoplanus	1.23783	±	0.179622	1.51714	±	0.587497	*	1.10578	±	0.135306	1.88708	±	0.233209	*
		Methanospirillaceae	Methanospirillum	3.02738	±	0.267754	0.948969	±	0.251834		3.00696	±	0.291649	1.19539	±	0.16359
		Unclassified	Methanoregula	2.85385	±	0.354276	0.907579	±	0.312814		2.41122	±	0.485927	0.985311	±	0.19697
			Methanosphaerula	1.86631	±	0.275229	1.08184	±	0.337719		2.10576	±	0.380719	1.22558	±	0.0629641
	Methanopyrales	Methanopyraceae	Methanopyrus	0.706813	±	0.252684	0.24623	±	0.0402022		0.691649	±	0.385427	0.235737	±	0.0158671
	Methanosarcinales	Methanosaetaceae	Methanosaeta	2.19334	±	0.131832	1.46249	±	0.532789		2.86628	±	0.102106	1.66474	±	0.271299
		Methanosarcinaceae	Methanococcoides	1.86448	±	0.298423	1.23887	±	0.439552		2.4162	±	0.413947	1.49553	±	0.205611
			Methanohalobium	0.417097	±	0.0735617	0.329517	±	0.102362		0.304404	±	0.153893	0.288537	±	0.0642036	*
			Methanohalophilus	0.481266	±	0.0321886	0.46674	±	0.0916445		0.651701	±	0.0523318	0.503531	±	0.0516715
			Methanosarcina	15.2049	±	2.70381	7.03462	±	2.30022		14.3512	±	1.59526	8.34714	±	1.2037
				17.9678			9.06975				17.7235			10.6347
	B			Manipulative							Field
				Midgut			Hindgut				Midgut			Hindgut
	Function			Aver.	±	SD	Aver.	±	SD		Aver.	±	SD	Aver.	±	SD
	cdhC; acetyl-CoA decarbonylase/synthase complex subunit beta [EC:2.3.1.-]			0	±	0	0.270429	±	0.0563526	*	0	±	0	0.226353	±	0.00507045	*
	cdhD; acetyl-CoA decarbonylase/synthase complex subunit delta [EC:2.1.1.245]			0	±	0	0.251731	±	0.0346698	*	0	±	0	0.202492	±	0.0420092	*
	cdhE; acetyl-CoA decarbonylase/synthase complex subunit gamma [EC:2.1.1.245]			0	±	0	0.282233	±	0.032582	*	0	±	0	0.235453	±	0.0649239	*
	E1.2.99.5A, fwdA, fmdA; formylmethanofuran dehydrogenase subunit A [EC:1.2.99.5]			0.103836	±	0.0556648	0.258441	±	0.0322579	*	0.0786782	±	0.111268	0.271532	±	0.00793119	*
	E1.2.99.5B, fwdB, fmdB; formylmethanofuran dehydrogenase subunit B [EC:1.2.99.5]			0.159649	±	0.177301	0.20558	±	0.057472		0.0265252	±	0.0375123	0.214221	±	0.0418165	*
	E1.2.99.5C, fwdC, fmdC; formylmethanofuran dehydrogenase subunit C [EC:1.2.99.5]			0	±	0	0.191023	±	0.0511657	*	0	±	0	0.137958	±	0.0318707	*
	E1.2.99.5F, fwdF, fmdF; formylmethanofuran dehydrogenase subunit F [EC:1.2.99.5]			0.028551	±	0.0494518	0.178785	±	0.0529015	*	0	±	0	0.173792	±	0.0548894	*
	E2.1.1.86A, mtrA; tetrahydromethanopterin S-methyltransferase subunit A [EC:2.1.1.86]			0	±	0	0.111502	±	0.029155	*	0	±	0	0.138855	±	0.0260077	*
	E2.3.1.101, ftr; formylmethanofuran--tetrahydromethanopterin N-formyltransferase [EC:2.3.1.101]			0.0713776	±	0.12363	0.383432	±	0.0876309		0.0658643	±	0.0181216	0.322038	±	0.0242332	*
	fdhA; glutathione-independent formaldehyde dehydrogenase [EC:1.2.1.46]			0.0506201	±	0.0876766	0.00234287	±	0.000933095		0.105203	±	0.0737555	0.000635768	±	0.00110118	*
	hdrA; heterodisulfide reductase subunit A [EC:1.8.98.1]			0.15379	±	0.204175	0.854185	±	0.16784	*	0	±	0	0.768923	±	0.01712	*
	hdrB; heterodisulfide reductase subunit B [EC:1.8.98.1]			0	±	0	0.257507	±	0.00951536	*	0	±	0	0.210571	±	0.0232349	*
	hdrC; heterodisulfide reductase subunit C [EC:1.8.98.1]			0	±	0	0.121804	±	0.00326119	*	0	±	0	0.097448	±	0.0166104	*
	mch; methenyltetrahydromethanopterin cyclohydrolase [EC:3.5.4.27]			0	±	0	0.189862	±	0.0471446	*	0	±	0	0.1132	±	0.0118708	*
	mcrA; methyl-coenzyme M reductase alpha subunit [EC:2.8.4.1]			0	±	0	0.189955	±	0.0710773	*	0	±	0	0.154228	±	0.022942	*
	mcrB; methyl-coenzyme M reductase beta subunit [EC:2.8.4.1]			0	±	0	0.203349	±	0.0209937	*	0	±	0	0.188298	±	0.0186531	*
	mcrG; methyl-coenzyme M reductase gamma subunit [EC:2.8.4.1]			0	±	0	0.113548	±	0.0177679	*	0	±	0	0.0955464	±	0.0370673	*
	mer; coenzyme F420-dependent N5,N10-methenyltetrahydromethanopterin reductase [EC:1.5.99.11]			0	±	0	0.144962	±	0.0455317	*	0	±	0	0.131857	±	0.0123883	*
	mtaA; [methyl-Co(III) methanol-specific corrinoid protein]:coenzyme M methyltransferase [EC:2.1.1.246]			0	±	0	0.0735378	±	0.00640875	*	0	±	0	0.0604754	±	0.00567621
	mtaB; methanol---5-hydroxybenzimidazolylcobamide Co-methyltransferase [EC:2.1.1.90]			0.02531	±	0.0438383	0.0838654	±	0.0257747		0	±	0	0.0830747	±	0.00411666	*
	mtaC; methanol corrinoid protein			0	±	0	0.0631206	±	0.015479		0	±	0	0.05036	±	0.00787432
	mtd; methylenetetrahydromethanopterin dehydrogenase [EC:1.5.99.9]			0	±	0	0.135272	±	0.0365881	*	0	±	0	0.149493	±	0.037679	*
	mtrC; tetrahydromethanopterin S-methyltransferase subunit C [EC:2.1.1.86]			0.0142755	±	0.0247259	0.104954	±	0.0865413		0.0530504	±	0.0750246	0.0640098	±	0.058377
	mtrD; tetrahydromethanopterin S-methyltransferase subunit D [EC:2.1.1.86]			0	±	0	0.142367	±	0.0180603	*	0	±	0	0.111051	±	0.0188331	*
	mtrE; tetrahydromethanopterin S-methyltransferase subunit E [EC:2.1.1.86]			0	±	0	0.128766	±	0.0273876	*	0	±	0	0.117017	±	0.013917	*
	mtrG; tetrahydromethanopterin S-methyltransferase subunit G [EC:2.1.1.86]			0	±	0	0.0185138	±	0.0261825		0	±	0	0.00492987	±	0.00853879
	mtrH; tetrahydromethanopterin S-methyltransferase subunit H [EC:2.1.1.86]			0.028551	±	0.0494518	0.168732	±	0.0529648	*	0	±	0	0.163794	±	0.0101651	*
	mvhA, vhuA, vhcA; F420-non-reducing hydrogenase subunit A [EC:1.12.99.-]			0.0428266	±	0.0741778	0.262581	±	0.0476344	*	0	±	0	0.250483	±	0.0516057	*
	mvhD, vhuD, vhcD; F420-non-reducing hydrogenase iron-sulfur subunit D [EC:1.12.99.-]			0.028551	±	0.0494518	0.0990355	±	0.00275644		0	±	0	0.109967	±	0.0156541	*
	mvhG, vhuG, vhcG; F420-non-reducing hydrogenase subunit G [EC:1.12.99.-]			0	±	0	0.154879	±	0.0357538	*	0.0530504	±	0.0750246	0.157853	±	0.0183281
	C
	Module		Manipulative			Field
			Midgut	Hindgut		Midgut	Hindgut
	M00357, acetic acid decarboxylation		0	14.2464		0	13.2703
	M00567, CO2 reduction		51.3777	29.8843		44.7386	30.2461
	M00357 OR M00567		6.05461	11.9518		13.874	11.979
	M00356, methanol methanation		3.57821	3.90564		0	3.87362
	General		38.9895	40.0118		41.3874	40.6311

## Sheet: Table S6. RA Soil
Table S6. Differentially abundant (A) taxa at the genus level, and (B) potential function at the KO level, between uninfested soil and soil infested with Japanese beetle Popillia japonica Newman (JB) larvae under field conditions. Soils under manipulative conditions did not render differentially abundant features. Logarithmic scale (base 2) fold change (log2FC) and adjusted p-value (FDR) for the …
A	Field
	#KOs	log2FC		FDR		Relative abundance
						Uninfested soil		Infested soil
Uninfested vs. Infested soil		Min	Max	Min	Max	Average	SD	Average	SD
Biased to uninfested soil	2	-0.96771	-0.93345	3.0429e-07	1.315e-06	12.9462	0.287319	7.3576	1.39198
Thaumarchaeota	2	-0.96771	-0.93345	3.0429e-07	1.315e-06	12.9462	0.287319	7.3576	1.39198
unclassified (derived from Thaumarchaeota)	2	-0.96771	-0.93345	3.0429e-07	1.315e-06	12.9462	0.287319	7.3576	1.39198
Cenarchaeales	1	-0.93345	-0.93345	1.315e-06	1.315e-06	7.26927	0.109897	4.20008	0.842117
Cenarchaeaceae	1	-0.93345	-0.93345	1.315e-06	1.315e-06	7.26927	0.109897	4.20008	0.842117
Cenarchaeum	1	-0.93345	-0.93345	1.315e-06	1.315e-06	7.26927	0.109897	4.20008	0.842117
Nitrosopumilales	1	-0.96771	-0.96771	3.0429e-07	3.0429e-07	18.6231	0.46474	10.5151	1.94184
Nitrosopumilaceae	1	-0.96771	-0.96771	3.0429e-07	3.0429e-07	18.6231	0.46474	10.5151	1.94184
Nitrosopumilus	1	-0.96771	-0.96771	3.0429e-07	3.0429e-07	18.6231	0.46474	10.5151	1.94184
Biased to infested soil	1	0.91976	0.91976	7.9092e-07	7.9092e-07	0.590591	0.0347849	1.2338	0.148651
Euryarchaeota	1	0.91976	0.91976	7.9092e-07	7.9092e-07	0.590591	0.0347849	1.2338	0.148651
Methanobacteria	1	0.91976	0.91976	7.9092e-07	7.9092e-07	0.590591	0.0347849	1.2338	0.148651
Methanobacteriales	1	0.91976	0.91976	7.9092e-07	7.9092e-07	0.590591	0.0347849	1.2338	0.148651
Methanobacteriaceae	1	0.91976	0.91976	7.9092e-07	7.9092e-07	0.590591	0.0347849	1.2338	0.148651
Methanobrevibacter	1	0.91976	0.91976	7.9092e-07	7.9092e-07	0.590591	0.0347849	1.2338	0.148651
Total	3	-0.96771	0.91976	3.0429e-07	1.315e-06	8.82766	0.203141	5.31634	0.977535
B	Field
	#KOs	log2FC		FDR		Relative abundance
						Uninfested soil		Infested soil
Uninfested vs. Infested soil		Min	Max	Min	Max	Average	SD	Average	SD
Biased to uninfested soil	9	0.41052	1.3839	2.7609e-09	0.0015693	2.49754	0.159779	1.71644	0.192305
Environmental Information Processing	1	1.2148	1.2148	1.6446e-06	1.6446e-06	0.709665	0.0367483	0.319618	0.056474
Membrane transport	1	1.2148	1.2148	1.6446e-06	1.6446e-06	0.709665	0.0367483	0.319618	0.056474
03070 Bacterial secretion system [PATH:ko03070]	1	1.2148	1.2148	1.6446e-06	1.6446e-06	0.709665	0.0367483	0.319618	0.056474
Genetic Information Processing	6	0.60422	1.3839	2.7609e-09	0.0013208	2.25471	0.141787	1.44655	0.213452
Folding, sorting and degradation	1	0.64471	0.64471	1.0726e-05	1.0726e-05	3.34478	0.0293416	2.23279	0.295076
04141 Protein processing in endoplasmic reticulum [PATH:ko04141]	1	0.64471	0.64471	1.0726e-05	1.0726e-05	3.34478	0.0293416	2.23279	0.295076
Transcription	2	0.7081	1.3839	2.7609e-09	5.9683e-05	1.28104	0.0421079	0.739718	0.110127
03020 RNA polymerase [PATH:ko03020]	1	0.7081	0.7081	5.9683e-05	5.9683e-05	1.9151	0.0809721	1.2215	0.191575
03022 Basal transcription factors [PATH:ko03022]	1	1.3839	1.3839	2.7609e-09	2.7609e-09	0.646991	0.00324367	0.257939	0.0286785
Translation	3	0.60422	0.94041	4.3523e-05	0.0013208	2.54046	0.245721	1.65568	0.255128
00970 Aminoacyl-tRNA biosynthesis [PATH:ko00970]	1	0.60422	0.60422	4.3523e-05	4.3523e-05	4.98856	0.379659	3.4206	0.438961
03010 Ribosome [PATH:ko03010]	1	0.94041	0.94041	0.00098995	0.00098995	1.53995	0.274656	0.836476	0.214665
03013 RNA transport [PATH:ko03013]	1	0.67891	0.67891	0.0013208	0.0013208	1.09287	0.0828488	0.709971	0.111757
Metabolism	2	0.41052	0.42029	0.00010547	0.0015693	4.11997	0.275269	3.22452	0.19678
Energy metabolism	1	0.42029	0.42029	0.00010547	0.00010547	4.56729	0.321861	3.56314	0.145361
00190 Oxidative phosphorylation [PATH:ko00190]	1	0.42029	0.42029	0.00010547	0.00010547	4.56729	0.321861	3.56314	0.145361
Nucleotide metabolism	1	0.41052	0.41052	0.0015693	0.0015693	3.67265	0.228678	2.88589	0.248198
00230 Purine metabolism [PATH:ko00230]	1	0.41052	0.41052	0.0015693	0.0015693	3.67265	0.228678	2.88589	0.248198
Biased to infested soil	3	-2.4755	-0.89935	4.1529e-09	0.0025338	0.558108	0.0236805	1.10866	0.132116
Human Diseases	1	-0.91334	-0.91334	0.00047988	0.00047988	0.339641	0.0183044	0.667792	0.101495
Endocrine and metabolic diseases	1	-0.91334	-0.91334	0.00047988	0.00047988	0.339641	0.0183044	0.667792	0.101495
04940 Type I diabetes mellitus [PATH:ko04940]	1	-0.91334	-0.91334	0.00047988	0.00047988	0.339641	0.0183044	0.667792	0.101495
Metabolism	2	-2.4755	-0.89935	4.1529e-09	0.0025338	0.667341	0.0263685	1.32909	0.147426
Lipid metabolism	1	-0.89935	-0.89935	4.1529e-09	4.1529e-09	1.31691	0.0516103	2.55547	0.268509
00140 Steroid hormone biosynthesis [PATH:ko00140]	1	-0.89935	-0.89935	4.1529e-09	4.1529e-09	1.31691	0.0516103	2.55547	0.268509
Metabolism of other amino acids	1	-2.4755	-2.4755	0.0025338	0.0025338	0.0177754	0.00112677	0.102703	0.0263423
00440 Phosphonate and phosphinate metabolism [PATH:ko00440]	1	-2.4755	-2.4755	0.0025338	0.0025338	0.0177754	0.00112677	0.102703	0.0263423
Total	12

## Sheet: Table S7_soil_methane
	Table S7. Relative abundance of (A) methanogenic taxa at the genus level, and (B) methanogenic potential function at the function level, in uninfested soils and soil infested with third instar larvae of the Japanese beetle Popillia japonica Newman (JB), per experimental condition (i.e., manipulative or field experiment). Differentially abundant taxa between compartments are represented by an aste…
	A			Manipulative							Field
				Uninfested			Infested				Uninfested			Infested
	Order	Family	Genus	Aver.	±	SD	Aver.	±	SD		Aver.	±	SD	Aver.	±	SD
	Methanobacteriales	Methanobacteriaceae	Methanobrevibacter	0.845808	±	0.083867	0.881359	±	0.0527223		0.590591	±	0.0347849	1.2338	±	0.148651	*
			Methanosphaera	0.565552	±	0.0168196	0.593685	±	0.0360563		0.46761	±	0.03764	0.612115	±	0.0346044
			Methanothermobacter	3.2938	±	0.149577	3.21153	±	0.195012		2.5845	±	0.0565071	3.12624	±	0.235652
		Methanothermaceae	Methanothermus	0.269575	±	0.0431891	0.289217	±	0.00995774		0.349356	±	0.0387917	0.32805	±	0.0328497
	Methanocellales	Methanocellaceae	Methanocella	2.3025	±	0.0254805	2.2577	±	0.129044		1.92881	±	0.0241828	2.27194	±	0.0545189
	Methanococcales	Methanocaldococcaceae	Methanocaldococcus	2.41411	±	0.194295	2.38985	±	0.359079		2.22229	±	0.183521	2.21301	±	0.161071
		Methanococcaceae	Methanococcus	1.62259	±	0.0298637	1.68389	±	0.113079		1.58261	±	0.0444467	1.91161	±	0.0781446
			Methanothermococcus	0.117053	±	0.0174045	0.13819	±	0.00622584		0.172307	±	0.0285159	0.156544	±	0.0168649
	Methanomicrobiales	Methanocorpusculaceae	Methanocorpusculum	0.56034	±	0.0783633	0.585562	±	0.063003		0.465058	±	0.000271303	0.7836	±	0.187951
		Methanomicrobiaceae	Methanoculleus	3.05883	±	0.0193907	3.11084	±	0.236194		2.35767	±	0.20659	2.63985	±	0.260373
			Methanoplanus	0.96233	±	0.0733235	1.01426	±	0.0564292		0.59698	±	0.00231487	0.853973	±	0.0849796
		Methanospirillaceae	Methanospirillum	3.29274	±	0.0303324	3.27634	±	0.0682246		2.24997	±	0.104754	3.05284	±	0.263959
		Unclassified	Methanoregula	3.30989	±	0.070757	3.10022	±	0.0794253		2.42637	±	0.0174381	3.18888	±	0.0596018
			Methanosphaerula	2.95353	±	0.0709844	2.70453	±	0.108352		1.82213	±	0.235032	2.45127	±	0.145187
	Methanopyrales	Methanopyraceae	Methanopyrus	0.619143	±	0.115944	0.540038	±	0.0510194		0.740047	±	0.0915963	0.777962	±	0.13435
	Methanosarcinales	Methanosaetaceae	Methanosaeta	2.63409	±	0.187067	2.61344	±	0.136795		2.13247	±	0.0221992	2.34972	±	0.285759
		Methanosarcinaceae	Methanococcoides	2.26079	±	0.139622	2.24509	±	0.100865		1.78514	±	0.0174529	2.12359	±	0.250087
			Methanohalobium	0.477968	±	0.128996	0.51273	±	0.0356616		0.456902	±	0.011805	0.454349	±	0.0458022
			Methanohalophilus	0.682419	±	0.114271	0.688963	±	0.0776879		0.565144	±	0.0196575	0.688395	±	0.0300778
			Methanosarcina	14.4084	±	0.614148	14.1847	±	0.274686		10.8212	±	0.194428	13.6435	±	0.557754
	B			Manipulative							Field
				Uninfested			Infested				Uninfested			Infested
	Function			Aver.	±	SD	Aver.	±	SD		Aver.	±	SD	Aver.	±	SD
	cdhC; acetyl-CoA decarbonylase/synthase complex subunit beta [EC:2.3.1.-]			0.00481209	±	0.00680532	0.00519615	±	0.009		0	±	0	0.00882389	±	0.00938982
	cdhD; acetyl-CoA decarbonylase/synthase complex subunit delta [EC:2.1.1.245]			0	±	0	0	±	0		0	±	0	0.00410273	±	0.00710614
	cdhE; acetyl-CoA decarbonylase/synthase complex subunit gamma [EC:2.1.1.245]			0	±	0	0	±	0		0	±	0	0	±	0
	E1.2.99.5A, fwdA, fmdA; formylmethanofuran dehydrogenase subunit A [EC:1.2.99.5]			0.0138998	±	0.0196573	0.0452078	±	0.00460306		0.0398341	±	0.0131685	0.034423	±	0.0240766
	E1.2.99.5B, fwdB, fmdB; formylmethanofuran dehydrogenase subunit B [EC:1.2.99.5]			0.158791	±	0.0476484	0.0671346	±	0.0741412		0.0726285	±	0.0385561	0.069989	±	0.031215
	E1.2.99.5C, fwdC, fmdC; formylmethanofuran dehydrogenase subunit C [EC:1.2.99.5]			0.0142575	±	0.0070582	0.00853102	±	0.00579215		0.0192839	±	0.0154992	0.0295803	±	0.0156407
	E1.2.99.5F, fwdF, fmdF; formylmethanofuran dehydrogenase subunit F [EC:1.2.99.5]			0	±	0	0	±	0		0	±	0	0.00784119	±	0.00681262
	E2.1.1.86A, mtrA; tetrahydromethanopterin S-methyltransferase subunit A [EC:2.1.1.86]			0.00463328	±	0.00655244	0.0025041	±	0.00433723		0	±	0	0	±	0
	E2.3.1.101, ftr; formylmethanofuran--tetrahydromethanopterin N-formyltransferase [EC:2.3.1.101]			0.0505269	±	0.0714559	0.0259682	±	0.00806495		0.0172726	±	0.00304174	0.0446328	±	0.0202969
	fdhA; glutathione-independent formaldehyde dehydrogenase [EC:1.2.1.46]			0.101672	±	0.0127368	0.105991	±	0.0188762		0.0864839	±	0.000659039	0.108606	±	0.0187327
	hdrA; heterodisulfide reductase subunit A [EC:1.8.98.1]			0.00926655	±	0.0131049	0.00741993	±	0.00782115		0.00516782	±	0.00338428	0.0246163	±	0.00948882
	hdrB; heterodisulfide reductase subunit B [EC:1.8.98.1]			0	±	0	0.00236394	±	0.002058		0.00138739	±	0.00196206	0	±	0
	hdrC; heterodisulfide reductase subunit C [EC:1.8.98.1]			0.00231664	±	0.00327622	0.00111189	±	0.00192585		0	±	0	0.00518625	±	0.00898285
	mch; methenyltetrahydromethanopterin cyclohydrolase [EC:3.5.4.27]			0	±	0	0.00222378	±	0.0038517		0	±	0	0.0101709	±	0.00881342
	mcrA; methyl-coenzyme M reductase alpha subunit [EC:2.8.4.1]			0	±	0	0.00333567	±	0.00577755		0	±	0	0.00388969	±	0.00673714
	mcrB; methyl-coenzyme M reductase beta subunit [EC:2.8.4.1]			0	±	0	0	±	0		0	±	0	0	±	0
	mcrG; methyl-coenzyme M reductase gamma subunit [EC:2.8.4.1]			0	±	0	0.00222378	±	0.0038517		0	±	0	0	±	0
	mer; coenzyme F420-dependent N5,N10-methenyltetrahydromethanopterin reductase [EC:1.5.99.11]			0	±	0	0	±	0		0	±	0	0	±	0
	mtaA; [methyl-Co(III) methanol-specific corrinoid protein]:coenzyme M methyltransferase [EC:2.1.1.246]			0.00231664	±	0.00327622	0	±	0		0	±	0	0	±	0
	mtaB; methanol---5-hydroxybenzimidazolylcobamide Co-methyltransferase [EC:2.1.1.90]			0	±	0	0.00361599	±	0.00376399		0.00605237	±	0.00321301	0	±	0
	mtaC; methanol corrinoid protein			0	±	0	0	±	0		0.00189022	±	0.00267317	0.00249231	±	0.0043168
	mtd; methylenetetrahydromethanopterin dehydrogenase [EC:1.5.99.9]			0	±	0	0.00389712	±	0.00675		0	±	0	0.00373846	±	0.0064752
	mtrC; tetrahydromethanopterin S-methyltransferase subunit C [EC:2.1.1.86]			0	±	0	0.00222378	±	0.0038517		0	±	0	0	±	0
	mtrD; tetrahydromethanopterin S-methyltransferase subunit D [EC:2.1.1.86]			0	±	0	0.00259808	±	0.0045		0.00378043	±	0.00534634	0.00410273	±	0.00710614
	mtrE; tetrahydromethanopterin S-methyltransferase subunit E [EC:2.1.1.86]			0	±	0	0	±	0		0	±	0	0	±	0
	mtrG; tetrahydromethanopterin S-methyltransferase subunit G [EC:2.1.1.86]			0	±	0	0	±	0		0.00138739	±	0.00196206	0	±	0
	mtrH; tetrahydromethanopterin S-methyltransferase subunit H [EC:2.1.1.86]			0	±	0	0	±	0		0	±	0	0.00547031	±	0.00947485
	mvhA, vhuA, vhcA; F420-non-reducing hydrogenase subunit A [EC:1.12.99.-]			0.00962418	±	0.0136106	0.00385013	±	0.00389797		0.0032776	±	0.00071111	0.0078916	±	0.00422455
	mvhD, vhuD, vhcD; F420-non-reducing hydrogenase iron-sulfur subunit D [EC:1.12.99.-]			0.00231664	±	0.00327622	0	±	0		0.00743976	±	0.00517507	0.0102121	±	0.0113492
	mvhG, vhuG, vhcG; F420-non-reducing hydrogenase subunit G [EC:1.12.99.-]			0.00481209	±	0.00680532	0	±	0		0	±	0	0.00647361	±	0.00580479
